# Supplementary material for: Foot pain and functional limitation in healthy adults with hallux valgus: a cross-sectional study
Source: BMC Musculoskelet Disord. 2012 Oct 16;13:197. doi: 10.1186/1471-2474-13-197 (PMC3526426; doi:10.1186/1471-2474-13-197)
Supplement: Additional file 1 — Table S1. Test-retest reliability for physical measures. [file 1471-2474-13-197-S1.xls]

## Sheet: Sheet1
Additional file 1. Test-retest reliability for physical measures*
	Sample (n (n feet))	ICC (3,1)	95% CI	SEM	MDC90
HV angle (°)	38 (76 feet)	0.99	0.99 to 1.0	1.1	2.7
VAS appearance (mm)	14	0.84	0.68 to 0.92	12.6	29.4
PPT plantar MTPJ (kPa)	11 (22 feet)	0.86	0.69 to 0.94	81	188.9
PPT medial MTPJ (kPa)	11 (22 feet)	0.8	0.58 to 0.91	109.4	255.2
Shoe heel height (mm)	11	0.99	0.97 to 1.0	1	2.4
Shoe forefoot sole thickness (mm)	11	0.98	0.93 to 1.0	1.1	2.5
Shoe ball width (mm)	11	0.97	0.90 to 0.99	0.8	2
Foot ball width (mm)	11	0.98	0.95 to 0.99	1.1	2.6
Stair ascent (sec)	9	0.9	0.61 to 0.98	0.15	0.35
Stair descent (sec)	9	0.94	0.75 to 0.99	0.12	0.29
Timed 10m walk (sec)	9	0.78	0.29 to 0.95	0.3	0.7
Hallux plantarflexion (N)	16 (32 feet)	0.75	0.55 to 0.87	20.5	47.8
Hallux abduction (N)	16 (32 feet)	0.73	0.51 to 0.86	6.21	14.5
*Test-retest measures were taken a minimum of seven days apart
Abbreviations: HV = hallux valgus; ICC = intraclass correlation coefficient; CI = confidence interval; SEM = standard error of measurement; MDC90 = minimal detectable change; VAS = visual analogue scale; PPT = pressure-pain threshold; MTPJ = metatarsophalangeal joint
